# Supplementary material for: Application of long-read sequencing to elucidate complex pharmacogenomic regions: a proof of principle
Source: Pharmacogenomics J. 2021 Nov 5;22(1):75–81. doi: 10.1038/s41397-021-00259-z (PMC8794781; doi:10.1038/s41397-021-00259-z)
Supplement: Supplementary file 4 — Table S3 [file 41397_2021_259_MOESM4_ESM.xlsx]

## Sheet: Sheet4
Supplementary table 3: overlap between the high confidence GIAB data (HG002_SVs_Tier1_v0.6.bed) and the PGx genes
chromosome	start	end	gene	bases overlap	gene size	percentage of the gene covered
1	11845780	11866977	MTHFR	21197	21197	1
1	169483404	169555826	F5	72422	72422	1
1	186640923	186649559	PTGS2	8636	8636	1
10	115803815	115806667	ADRB1	2852	2852	1
10	96522438	96612962	CYP2C19	90524	90524	1
10	96698415	96749148	CYP2C9	50733	50733	1
11	113280337	113346413	DRD2	66076	66076	1
11	17407406	17410878	KCNJ11	3472	3472	1
11	67351066	67354127	GSTP1	3061	3061	1
12	21284136	21392180	SLCO1B1	108044	108044	1
12	48235320	48336831	VDR	101511	101511	1
15	75011883	75017951	CYP1A1	6068	6068	1
15	75041185	75048543	CYP1A2	7358	7358	1
16	31102163	31107301	VKORC1	5138	5138	1
16	69740899	69760854	NQO1	19955	19955	1
17	61554422	61575741	ACE	21319	21319	1
2	234668894	234681945	UGT1A1	13051	13051	1
3	119499331	119537332	NR1I2	38001	38001	1
3	151055168	151102600	P2RY12	47432	47432	1
3	152552482	152559228	P2RY1	6746	6746	1
4	100257649	100274184	ADH1C	16535	16535	1
5	148204808	148208250	ADRB2	3442	3442	1
5	74632154	74657929	HMGCR	25775	25775	1
6	160542821	160579750	SLC22A1	36929	36929	1
6	160592093	160698670	SLC22A2	106577	106577	1
7	150642049	150675403	KCNH2	33354	33354	1
7	99245817	99277649	CYP3A5	31832	31832	1
8	18248755	18258728	NAT2	9973	9973	1
X	153759606	153775787	G6PD	16181	16181	1
7	117105838	117356025	CFTR	249986	250187	0.999197
9	75515578	75695358	ALDH1A1	179579	179780	0.998882
19	38924339	39078204	RYR1	153634	153865	0.998499
6	18128542	18155305	TPMT	26711	26763	0.998057
12	20963636	21069845	SLCO1B3	105985	106209	0.997891
7	16955983	17385776	AHR	428614	429793	0.997257
8	18027986	18081198	NAT1	52990	53212	0.995828
3	121612936	121662949	SLC15A2	49784	50013	0.995421
10	96796529	96829254	CYP2C8	32524	32725	0.993858
7	55086714	55279321	EGFR	191343	192607	0.993437
22	19929130	19957498	COMT	28167	28368	0.992915
4	89011416	89152474	ABCG2	139895	141058	0.991755
4	100226121	100273917	ADH1B	47334	47796	0.990334
7	87132949	87342639	ABCB1	207256	209690	0.988392
3	38589548	38691164	SCN5A	100282	101616	0.986872
10	45869624	45941567	ALOX5	70966	71943	0.98642
19	15988833	16008930	CYP4F2	19771	20097	0.983779
10	135333910	135374724	CYP2E1	40071	40814	0.981796
1	97543299	98460556	DPYD	888797	917257	0.968973
11	62703857	62752455	SLC22A6	46428	48598	0.955348
10	101542489	101611949	ABCC2	64818	69460	0.93317
18	657604	673578	TYMS	13668	15974	0.85564
21	46913486	46964325	SLC19A1	37489	50839	0.737406
4	69917081	69978705	UGT2B7	37733	61624	0.61231
4	100197524	100212185	ADH1A	5425	14661	0.370029
1	110230436	110251661	GSTM1	0	21225	0
16	28616517	28634946	SULT1A1	0	18429	0
19	41349443	41356352	CYP2A6	0	6909	0
19	41497155	41524303	CYP2B6	0	27148	0
22	24322249	24326106	GSTT2	0	3857	0
22	42522501	42526908	CYP2D6	0	4407	0
4	69402902	69434245	UGT2B17	0	31343	0
4	69512348	69536346	UGT2B15	0	23998	0
6	29690552	29706305	HLA-F	0	15753	0
6	29758731	29765588	HLA-V	0	6857	0
6	29768192	29770202	HLA-P	0	2010	0
6	29794744	29798902	HLA-G	0	4158	0
6	29855529	29858259	HLA-H	0	2730	0
6	29864431	29865563	HLA-T	0	1132	0
6	29894236	29897009	HLA-K	0	2773	0
6	29901878	29902063	HLA-U	0	185	0
6	29909037	29913661	HLA-A	0	4624	0
6	29924373	29926347	HLA-W	0	1974	0
6	29973748	29977733	HLA-J	0	3985	0
6	30227361	30260791	HLA-L	0	33430	0
6	30319193	30319327	HLA-N	0	134	0
6	30457244	30461982	HLA-E	0	4738	0
6	31236526	31239907	HLA-C	0	3381	0
6	31237268	31324965	HLA-B	0	87697	0
6	31349851	31350065	HLA-S	0	214	0
6	32407619	32412823	HLA-DRA	0	5204	0
6	32427598	32441277	HLA-DRB9	0	13679	0
6	32485120	32498064	HLA-DRB5	0	12944	0
6	32520490	32527799	HLA-DRB6	0	7309	0
6	32546546	32557625	HLA-DRB1	0	11079	0
6	32595956	32614839	HLA-DQA1	0	18883	0
6	32627244	32636160	HLA-DQB1	0	8916	0
6	32698535	32699472	HLA-DQB3	0	937	0
6	32709119	32714992	HLA-DQA2	0	5873	0
6	32723875	32731311	HLA-DQB2	0	7436	0
6	32780540	32784825	HLA-DOB	0	4285	0
6	32864193	32864267	HLA-Z	0	74	0
6	32902406	32908847	HLA-DMB	0	6441	0
6	32916390	32936871	HLA-DMA	0	20481	0
6	32971955	32977389	HLA-DOA	0	5434	0
6	33032346	33048552	HLA-DPA1	0	16206	0
6	33043703	33054978	HLA-DPB1	0	11275	0
6	33059530	33065072	HLA-DPA2	0	5542	0
6	33080228	33096861	HLA-DPB2	0	16633	0
6	33098993	33111102	HLA-DPA3	0	12109	0
7	99354583	99381888	CYP3A4	0	27305	0
